# Supplementary material for: Rhododendron Microshoot Culture as a Source of Phenolic Antioxidants for Biomedicine
Source: Molecules. 2025 Jul 12;30(14):2949. doi: 10.3390/molecules30142949 (PMC12300174; doi:10.3390/molecules30142949)
Supplement: Supplementary file 1 [file molecules-30-02949-s001.zip]

Archive with 1 entries (1 files):
- molecules-3722590-supplementary.pdf
